# Supplementary material for: Biohydrogenation Pathway of α-Linolenic Acid in Rumen of Dairy Cow In Vitro
Source: Animals (Basel). 2022 Feb 17;12(4):502. doi: 10.3390/ani12040502 (PMC8868468; doi:10.3390/ani12040502)
Supplement: Supplementary file 1 [file animals-12-00502-s001.zip]

Archive with 2 entries (2 files):
- animals-1550273- suplementary- author proofed.pdf
- Supplementary Table S2.xlsx
