# Supplementary material for: Biohydrogenation Pathway of α-Linolenic Acid in Rumen of Dairy Cow In Vitro
Source: Animals (Basel). 2022 Feb 17;12(4):502. doi: 10.3390/ani12040502 (PMC8868468; doi:10.3390/ani12040502)
Supplement: Supplementary file 1 [file animals-12-00502-s001.zip › Supplementary Table S2.xlsx]

## Sheet: Sheet1
			ng/mL
			C18:0	C18:1 t6	C18:1 t9	C18:1 t11	C18:1 c6	C18:1 c9	C18:1 c11	C18: 1c12	C18:2 t9,t12	C18:2 c9,t12	C18:2 t9,c12	C18:2 c9,c12	C18:3 t9,t12,t15	C18:3 c9,t12,t15	C18:3 c9,t12,c15	C18:3 t9,c12,c15	C18:3 c9,c12,c15	C18:2 c9,t11
CK group	0 h	CK-0-1	26.8493	0.284557	0.13827	1.42384	0.604546	2.5045	0.22103	0.267899	0.0220772	0.0333389	0.07112	1.92578	0.401719	0	0	0	0.279726	0.222164
		CK-0-2	27.5204	0.380706	0.186259	1.24918	0.621242	2.2077	0.200059	0.278968	0.045268	0.051223	0.0590714	1.28534	0.632354	0	0	0	0.199008	0.333128
		CK-0-3	25.6348	0.434357	0.299347	1.32233	0.64476	3.19268	0.225276	0.388385	0.0300072	0.0510857	0.0820425	1.81592	0.575431	0	0	0	0.241962	0.311531
		CK-0-4	26.0458	0.336337	0.163974	1.45077	0.606738	2.8864	0.261488	0.278145	0.020704	0.0377465	0.0768713	1.98067	0.545718	0	0	0	0.256655	0.301894
		CK-0-5	25.0578	0.34814	0.128812	1.43133	0.522572	3.42245	0.300264	0.282422	0.0282609	0.0429491	0.0767345	2.345	0.629457	0	0	0	0.303172	0.330482
	0.5h	CK-0.5-1	25.8101	0.35152	0.110301	1.63811	0.543406	2.53944	0.268033	0.316902	0.038918	0.0418899	0.0956996	2.06587	0.7951	0	0	0	0.287339	0.347236
		CK-0.5-2	25.2406	0.38752	0.152268	1.91289	0.558832	2.76609	0.29113	0.341408	0.0427989	0.0392295	0.108735	2.10183	0.680514	0	0	0	0.282118	0.343983
		CK-0.5-3	26.7121	0.280466	0.114376	1.5919	0.604103	1.55125	0.180029	0.266901	0.016845	0.017287	0.469378	1.88908	0.492328	0.0271463	0	0	0.72385	0.278641
		CK-0.5-4	26.2622	0.265448	0.15409	1.65787	0.591513	2.50297	0.229747	0.27328	0.015984	0.0327364	0.0895033	2.23206	0.425311	0.0122425	0	0	0.280103	0.224885
		CK-0.5-5	24.1287	0.409802	0.287138	1.62942	0.613342	3.0501	0.254571	0.31188	0.0167529	0.0302765	0.559812	2.352	0.588779	0.0411136	0	0	0.632739	0.306058
	1h	CK-1-1	22.9547	0.245987	0.160703	1.63601	0.502631	3.69539	0.238449	0.264191	0.0224833	0.040443	0.133816	4.37689	0.364884	0.0157632	0	0	0.417488	0.180025
		CK-1-2	24.9796	0.261153	0.13188	1.83881	0.580135	2.97193	0.234413	0.32885	0.0155311	0.0254211	0.0981987	2.93569	0.360755	0.0111664	0	0	0.319363	0.157024
		CK-1-3	25.2098	0.336963	0.140702	1.87875	0.611134	2.67488	0.267477	0.339476	0.0310319	0.032436	0.108172	2.43907	0.569143	0.0228893	0	0	0.290717	0.289136
		CK-1-4	24.9777	0.365266	0.158959	1.78154	0.595262	2.81569	0.286409	0.352101	0.0188182	0.0414178	0.0953124	2.35493	0.735252	0.0142933	0	0	0.295562	0.361337
		CK-1-5	26.1598	0.378074	0.163639	1.72195	0.605824	2.02236	0.262138	0.365353	0.027162	0.0246433	0.100865	1.99166	0.782821	0	0	0	0.263538	0.380096
	2h	CK-2-1	24.9177	0.185209	0.25893	1.79797	0.712575	3.49327	0.213305	0.332796	0.0172952	0.0449245	0.0954725	2.46463	0.28159	0.0147635	0	0	0.256814	0.158186
		CK-2-2	23.7013	0.191063	0.216172	1.8203	0.671997	3.84277	0.301312	0.386516	0.0289639	0.0391579	0.0909213	2.77033	0.522002	0.023284	0	0	0.377144	0.266661
		CK-2-3	25.5836	0.202958	0.269268	1.8422	0.744455	3.22048	0.219161	0.360015	0.0115905	0.0346298	0.0782955	1.99847	0.284517	0.0124383	0	0	0.233017	0.15479
		CK-2-4	23.8602	0.197903	0.213686	1.9123	0.705344	3.6041	0.328021	0.459189	0.024293	0.0393582	0.0923148	2.62222	0.551828	0.0176666	0	0	0.341559	0.279893
		CK-2-5	23.2132	0.177838	0.226053	1.90695	0.561156	3.83193	0.361997	0.388087	0.0287583	0.0377565	0.0974776	2.95617	0.680044	0.0218153	0	0	0.415886	0.344762
	2h	CK-3-1	22.585	0.408366	0.664554	1.83161	0.834345	5.26969	0.298898	0.318695	0.0276069	0.0575154	0.0898439	2.11398	0.328716	0.0217435	0	0	0.240484	0.158836
		CK-3-2	21.2125	0.432282	0.670474	1.99046	0.718824	5.78249	0.333541	0.325573	0.0361326	0.0721869	0.111909	2.58157	0.460104	0.0181674	0	0	0.279333	0.22434
		CK-3-3	24.863	0.185993	0.23468	1.70944	0.672051	3.58063	0.243638	0.338242	0.0121298	0.042378	0.0832104	2.43561	0.376975	0.0124341	0	0	0.257975	0.201471
		CK-3-4	21.0186	0.37231	0.650303	1.71268	0.725114	6.11413	0.328682	0.335794	0.0362508	0.0602405	0.103982	2.70803	0.529227	0.0278293	0	0	0.277879	0.248811
		CK-3-5	22.6704	0.312062	0.511588	1.77515	0.700381	4.87846	0.289148	0.343321	0.0268547	0.0538125	0.110626	2.68539	0.402865	0.0200023	0	0	0.277029	0.192821
	4h	CK-4-1	23.6295	0.346898	0.527949	1.77075	0.726434	4.52427	0.284571	0.334957	0.0359622	0.0513271	0.100631	2.07839	0.384353	0.0199983	0	0	0.24797	0.185977
		CK-4-2	23.2254	0.33752	0.52215	1.81203	0.753042	4.7314	0.287406	0.319974	0.0391174	0.0466838	0.0919126	2.22107	0.39422	0.0138823	0	0	0.261572	0.192545
		CK-4-3	22.6084	0.297777	0.48894	1.79798	0.676171	5.07851	0.32244	0.317999	0.0299962	0.0587048	0.0889851	2.48362	0.468177	0.0189024	0	0	0.285392	0.227908
		CK-4-4	25.1738	0.151436	0.16049	1.74566	0.628684	3.55968	0.238642	0.290217	0.0152657	0.033095	0.0730891	2.33419	0.382103	0.0135106	0	0	0.250574	0.199436
		CK-4-5	22.4363	0.346041	0.578841	1.74832	0.710403	5.27212	0.322615	0.297248	0.0296314	0.0568887	0.0988473	2.48199	0.380994	0.0210989	0	0	0.279198	0.189328
	5h	CK-5-1	25.3836	0.18501	0.207025	1.92391	0.640511	3.18274	0.223011	0.289873	0.0159289	0.0331738	0.111997	2.40058	0.271578	0.00852149	0	0	0.240586	0.131831
		CK-5-2	25.3082	0.186203	0.251715	1.75484	0.681528	3.33371	0.229946	0.268851	0.0138905	0.0420035	0.104786	2.37605	0.299865	0.0127463	0	0	0.240373	0.145208
		CK-5-3	25.6563	0.158767	0.16232	1.76445	0.643035	3.04409	0.234436	0.294495	0.0143899	0.0374002	0.100035	2.31355	0.38267	0.0099618	0	0	0.249956	0.184027
		CK-5-4	24.5798	0.227553	0.306966	1.68187	0.664265	3.83097	0.270675	0.294849	0.0201028	0.0421852	0.104322	2.31702	0.43456	0.0130924	0	0	0.254868	0.206838
		CK-5-5	23.6709	0.239426	0.35151	1.53175	0.634592	4.56771	0.303627	0.327803	0.0261681	0.05127	0.100223	2.22738	0.656469	0.0132062	0	0	0.241472	0.306447
	6h	CK-6-1	24.6222	0.197532	0.254501	2.04764	0.622134	3.40067	0.239679	0.26997	0.011998	0.0421217	0.100834	2.82127	0.252575	0.00854277	0	0	0.232848	0.125388
		CK-6-2	24.3993	0.217829	0.283647	1.87529	0.637111	3.80639	0.241483	0.270007	0.0136386	0.0382114	0.0900131	2.67232	0.295871	0.0113321	0	0	0.253073	0.144363
		CK-6-3	24.5246	0.206804	0.281757	2.28416	0.659015	3.59257	0.257292	0.264973	0.0160886	0.0393306	0.0864719	2.24819	0.375559	0.0126973	0	0	0.218669	0.181672
		CK-6-4	25.2954	0.205625	0.27472	2.09628	0.692526	3.30499	0.21652	0.263665	0.0112815	0.0329854	0.0779847	2.1952	0.249183	0.00984602	0	0	0.20428	0.11941
		CK-6-5	24.0415	0.21097	0.284116	1.8087	0.595883	4.06302	0.273841	0.268195	0.0160028	0.0366122	0.0932153	2.72034	0.392762	0.0118394	0	0	0.243105	0.189765
ALA group	0 h	ALA-0-1	26.0714	0.319059	0.205272	1.21693	0.604294	2.16899	0.153021	0.231169	0.0188504	0.0343087	0.0809346	1.48205	0.779226	0.0270423	0	0	1.56776	0.289543
		ALA-0-2	25.4663	0.386328	0.112399	1.21139	0.549864	2.30034	0.210208	0.26675	0.0275295	0.0386333	0.135804	2.03193	0.725009	0.0353905	0	0	1.37944	0.372626
		ALA-0-3	24.6366	0.295094	0.169698	1.36979	0.532707	2.91861	0.225225	0.231307	0.0217107	0.0291005	0.109012	2.40999	0.434793	0.0311759	0	0	1.59926	0.235841
		ALA-0-4	24.1087	0.306916	0.120653	1.39557	0.489012	3.32244	0.252913	0.232733	0.0268204	0.0352764	0.105287	2.74037	0.565368	0.0289146	0	0	1.22336	0.295606
		ALA-0-5	25.4933	0.319368	0.119854	1.3153	0.556336	2.62178	0.214501	0.253022	0.0203863	0.0335699	0.122396	2.27645	0.507174	0.0242093	0	0	1.07543	0.296827
	0.5h	ALA-0.5-1	23.1928	0.377616	0.240077	1.61794	0.535968	3.38017	0.27687	0.294662	0.0290128	0.0348964	0.541878	2.85091	0.595882	0.0431434	0	0.0440813	0.80821	0.323262
		ALA-0.5-2	26.8013	0.28784	0.112101	1.44492	0.598983	1.54807	0.184088	0.28103	0.0166219	0.0289488	0.481372	1.89892	0.495301	0.0296368	0	0.0322728	0.725556	0.282989
		ALA-0.5-3	26.2745	0.274535	0.129609	1.69142	0.579671	2.47679	0.21947	0.286152	0.0167394	0.0277405	0.0914199	2.22589	0.426191	0.0146214	0	0.00978432	0.280858	0.224467
		ALA-0.5-4	24.6135	0.306096	0.201012	1.73229	0.582888	3.48432	0.264979	0.301321	0.0198207	0.0411942	0.0934298	2.59214	0.451483	0.0206465	0	0.014232	0.296818	0.233741
		ALA-0.5-5	24.1495	0.42967	0.274644	1.60671	0.589009	3.06695	0.248419	0.303454	0.0240438	0.027883	0.56429	2.35779	0.591958	0.0371566	0	0.0389448	0.633205	0.306295
	1h	ALA-1-1	24.3643	0.30612	0.11656	1.91333	0.527134	2.18861	0.238221	0.361041	0.0247391	0.0234796	0.855542	2.56233	0.68898	0.0251413	0	0.0402008	0.633758	0.380445
		ALA-1-2	22.1902	0.426658	0.191864	2.17395	0.513617	3.01314	0.329757	0.456436	0.0323277	0.0383264	0.783039	2.89173	0.980698	0.0372938	0	0.0520636	0.654971	0.483833
		ALA-1-3	24.5175	0.378168	0.13642	1.81383	0.60909	2.22824	0.253169	0.399572	0.0275663	0.0327215	0.780498	2.14516	0.775882	0.0371291	0	0.051153	0.676067	0.387736
		ALA-1-4	24.9804	0.408633	0.118669	1.77364	0.571478	2.01662	0.252106	0.405417	0.0346458	0.0199134	0.89066	1.88213	0.808368	0.038044	0	0.0489481	0.587661	0.412544
		ALA-1-5	23.7698	0.366629	0.173958	1.9068	0.598184	2.53755	0.263868	0.381035	0.0364645	0.0256286	0.718491	2.54598	0.734435	0.0340819	0	0.045973	0.744139	0.366934
	2h	ALA-2-1	20.4537	0.17343	0.172229	2.29806	0.59687	4.8194	0.352301	0.57322	0.0263155	0.0446801	0.650204	3.43905	0.568717	0.0374362	0.0128815	0.0338456	0.711151	0.286367
		ALA-2-2	21.5898	0.216071	0.263719	2.65906	0.588175	3.67901	0.278742	0.448306	0.017975	0.0385334	0.855694	3.33653	0.406702	0.034527	0.00943525	0.0206675	0.588156	0.218776
		ALA-2-3	23.6394	0.2202	0.260133	3.39177	0.823283	2.89521	0.220436	0.623124	0.0209496	0.0356358	0.524537	2.07972	0.242233	0.0152243	0.0165922	0.0100641	0.118841	0.112493
		ALA-2-4	22.2404	0.247404	0.27453	2.23504	0.624159	3.92281	0.263278	0.390186	0.0177106	0.0342556	0.788531	2.89507	0.378179	0.0236344	0.0333269	0.0255099	0.642372	0.213489
		ALA-2-5	22.4957	0.154679	0.20162	2.4158	0.552145	3.31683	0.259649	0.519725	0.0169987	0.0260316	0.746422	3.15419	0.396942	0.0325236	0.0201085	0.0271249	0.709154	0.204306
	2h	ALA-3-1	23.0909	0.298555	0.384059	3.31488	0.926437	3.16864	0.246443	0.581076	0.026514	0.028655	0.419722	1.91914	0.302526	0.0208085	0	0.00919687	0.350682	0.154856
		ALA-3-2	22.1851	0.318099	0.368171	3.28077	0.845723	3.58144	0.275152	0.686052	0.0343164	0.0356198	0.486835	2.22117	0.332673	0.0202271	0	0.0111355	0.38384	0.163385
		ALA-3-3	21.0708	0.408854	0.557432	3.05435	0.892419	4.58955	0.302777	0.601742	0.0313517	0.0477878	0.355138	2.33713	0.407137	0.0221635	0	0.012118	0.365977	0.193171
		ALA-3-4	22.7722	0.289478	0.447706	3.21118	0.816688	3.45404	0.257299	0.688105	0.0321163	0.0309916	0.479436	1.92646	0.326298	0.0224183	0	0.00944366	0.327901	0.158092
		ALA-3-5	22.1199	0.443332	0.616169	2.72909	0.939806	4.3624	0.29635	0.490496	0.0379827	0.0477373	0.290001	2.08764	0.278892	0.0265325	0	0.0163947	0.331714	0.135476
	4h	ALA-4-1	21.8687	0.263153	0.353482	3.36151	1.04395	3.54964	0.273008	0.534529	0.0457939	0.0299428	0.30919	2.72531	0.316223	0.0194841	0	0.013294	0.385961	0.156741
		ALA-4-2	22.1535	0.268211	0.37368	2.88363	1.01974	3.79303	0.260156	0.442341	0.0264955	0.0352535	0.2751	2.72412	0.342569	0.0186019	0	0.018603	0.454313	0.160554
		ALA-4-3	22.0978	0.328584	0.508626	2.96497	1.11255	3.9581	0.26665	0.566376	0.0309475	0.0363845	0.27198	2.17932	0.323874	0.0217662	0	0.0122642	0.408411	0.161253
		ALA-4-4	21.125	0.552233	0.934585	2.57142	1.13573	5.29755	0.31902	0.460543	0.0419591	0.0643751	0.179683	1.75608	0.316808	0.0264981	0	0.0122914	0.304567	0.151606
		ALA-4-5	22.2753	0.389415	0.642821	2.53539	1.11058	4.32216	0.31396	0.526976	0.0243986	0.050045	0.206912	1.97674	0.340296	0.0199205	0	0.0100767	0.336495	0.168362
	5h	ALA-5-1	21.5558	0.301016	0.443617	2.88367	0.9303	4.74291	0.293101	0.371225	0.0230827	0.043089	0.209381	2.22174	0.586726	0.0239251	0	0	0.337767	0.282499
		ALA-5-2	23.4846	0.227353	0.344056	2.61064	0.984186	3.60182	0.260113	0.357979	0.0241498	0.0353293	0.218121	2.09773	0.446158	0.0165573	0	0	0.323546	0.217572
		ALA-5-3	22.3425	0.267008	0.370177	2.76888	1.0908	3.92191	0.287994	0.503576	0.03045	0.0443435	0.244753	2.28331	0.486684	0.0170919	0	0	0.35734	0.233083
		ALA-5-4	21.5435	0.315156	0.450944	2.93971	1.11361	4.21765	0.305883	0.576798	0.0299249	0.0518553	0.24318	2.15503	0.620483	0.0202969	0	0	0.375309	0.290559
		ALA-5-5	22.7798	0.286125	0.410838	2.68671	1.21312	3.77848	0.240998	0.58174	0.0245705	0.0396716	0.231743	1.91815	0.459681	0.0238961	0	0	0.356035	0.21835
	6h	ALA-6-1	22.7028	0.274998	0.364488	2.65426	0.99109	4.09435	0.299732	0.378483	0.0144174	0.0402011	0.208939	2.34606	0.370027	0.0162379	0	0	0.313833	0.179976
		ALA-6-2	24.5344	0.219892	0.302501	2.87337	1.07685	3.01633	0.24619	0.361999	0.0160057	0.0332791	0.171455	1.6527	0.330498	0.0134799	0	0	0.229981	0.17099
		ALA-6-3	23.4613	0.228659	0.318044	2.66934	0.990128	3.53198	0.249887	0.331436	0.0167359	0.0423675	0.194459	2.39484	0.365364	0.0142854	0	0	0.264699	0.176421
		ALA-6-4	23.9496	0.217258	0.291601	2.38566	1.03355	3.36916	0.262	0.3849	0.0167461	0.0410718	0.191743	2.27014	0.361422	0.0132775	0	0	0.289429	0.172292
		ALA-6-5	23.1613	0.224327	0.317032	2.32167	0.993311	3.95106	0.322859	0.417676	0.0240121	0.0448914	0.17716	2.20428	0.521695	0.0267468	0	0	0.296288	0.2456
